# Supplementary material for: Effect of Pectin/Nanochitosan-Based Coatings and Storage Temperature on Shelf-Life Extension of “Elephant” Mango (Mangifera indica L.) Fruit
Source: Polymers (Basel). 2021 Oct 6;13(19):3430. doi: 10.3390/polym13193430 (PMC8512021; doi:10.3390/polym13193430)
Supplement: Supplementary file 1 [file polymers-13-03430-s001.zip]

Archive with 1 entries (1 files):
- polymers-1337553-supplementary conv.pdf
